# Supplementary material for: The effects of an invasive seaweed on native communities vary along a gradient of land-based human impacts
Source: PeerJ. 2016 Mar 21;4:e1795. doi: 10.7717/peerj.1795 (PMC4806595; doi:10.7717/peerj.1795)
Supplement: Supplemental Information 1 [file peerj-04-1795-s001.xlsx]

## Sheet: lmmvariables_controlOK
Site	caulerpa	total cover	species richness	land-score	sea-score	invertebrates	turf algae	canopy algae	encrusting algae
Livorno	removed	90	7	4.23444	5.07237	0	74	0	6
Livorno	removed	85	5	4.23444	5.07237	0	77	0	1
Livorno	removed	88.75	8	4.23444	5.07237	0	81.5	0	2.25
Livorno	removed	90	3	4.23444	5.07237	0	89	0	0
Livorno	removed	90	4	4.23444	5.07237	0	86	0	2
Livorno	present	60	5	4.23444	5.07237	0	45	0	1
Livorno	present	73	2	4.23444	5.07237	0	71	0	2
Livorno	present	65	4	4.23444	5.07237	0	61	0	2
Livorno	present	62	5	4.23444	5.07237	0	53	0	1
Livorno	present	80	5	4.23444	5.07237	0	73	0	1
Castiglioncello	removed	97	6	3.7712	4.66774	0	55	0	0
Castiglioncello	removed	96	10	3.7712	4.66774	3	62	0	1
Castiglioncello	removed	93	6	3.7712	4.66774	0	82	0	2
Castiglioncello	removed	93	10	3.7712	4.66774	1	52	0	1
Castiglioncello	removed	92	7	3.7712	4.66774	0	34	0	1
Castiglioncello	present	75	5	3.7712	4.66774	0	52	0	0
Castiglioncello	present	79	6	3.7712	4.66774	0	56	0	2
Castiglioncello	present	70	9	3.7712	4.66774	2	4	0	6
Castiglioncello	present	75	7	3.7712	4.66774	1	49	0	1
Castiglioncello	present	73	7	3.7712	4.66774	0	60	0	1
Quercianella	removed	178	19	3.9081	4.18398	6	78	0	20.5
Quercianella	removed	89	13	3.9081	4.18398	4	49	0	5
Quercianella	removed	102	12	3.9081	4.18398	8	46	0	15
Quercianella	removed	124	8	3.9081	4.18398	1	65	0	6
Quercianella	removed	111	5	3.9081	4.18398	0	69	0	5
Quercianella	present	121.5	13	3.9081	4.18398	1	73	0	4
Quercianella	present	145	20	3.9081	4.18398	24.5	38	0	35
Quercianella	present	133	10	3.9081	4.18398	0	61.5	0	24
Quercianella	present	77	4	3.9081	4.18398	0	44	0	0
Quercianella	present	83	4	3.9081	4.18398	0	54	0	0
Fortullino	removed	99	10	3.59015	4.21416	0	66	0	12
Fortullino	removed	108	5	3.59015	4.21416	0	25	0	31
Fortullino	removed	113	11	3.59015	4.21416	1	42	0	30
Fortullino	removed	113	9	3.59015	4.21416	0	75	0	5
Fortullino	removed	96	10	3.59015	4.21416	4	49	0	8
Fortullino	present	77	8	3.59015	4.21416	0	36	0	18
Fortullino	present	101	7	3.59015	4.21416	0	23	0	35
Fortullino	present	70	6	3.59015	4.21416	0	24	0	0
Fortullino	present	86	9	3.59015	4.21416	0	40	0	7
Fortullino	present	93	9	3.59015	4.21416	0	58	0	0
Capraia	removed	202	22	0.00695417	4.50742	12.5	31	98	40.5
Capraia	removed	173	18	0.00695417	4.50742	11.5	36	80	14
Capraia	removed	102	18	0.00695417	4.50742	8.5	41	12	13.5
Capraia	removed	111	16	0.00695417	4.50742	6	28.5	11	34
Capraia	removed	134	22	0.00695417	4.50742	6.5	39.5	32	25.5
Capraia	present	116	19	0.00695417	4.50742	6	17	54	21
Capraia	present	99	13	0.00695417	4.50742	0	23	4	28
Capraia	present	77	19	0.00695417	4.50742	3.5	25	0	25
Capraia	present	115	14	0.00695417	4.50742	0	41	11	13
Capraia	present	133.5	19	0.00695417	4.50742	7	27	19	32
elba	removed	95	9	2.08782	3.79453	2	57	0	13
elba	removed	121.5	10	2.08782	3.79453	0	63.5	0	29
elba	removed	100	9	2.08782	3.79453	0	84	1	5
elba	removed	108.5	17	2.08782	3.79453	5.5	75.5	0	3
elba	removed	96	9	2.08782	3.79453	1	50	0	6
elba	present	76	9	2.08782	3.79453	0	50	1	10
elba	present	101	7	2.08782	3.79453	0	79	0	5
elba	present	87	11	2.08782	3.79453	0	74	0	6
elba	present	108	9	2.08782	3.79453	0	43	0	15
elba	present	101	16	2.08782	3.79453	8	35.5	0	13
Plemmirio	removed	83	11	3.03143	5.17323	16	13	0	10.5
Plemmirio	removed	72	8	3.03143	5.17323	24.5	17.5	0	7
Plemmirio	removed	96	8	3.03143	5.17323	1	8.5	0	35
Plemmirio	removed	79.5	11	3.03143	5.17323	24	17	0	21
Plemmirio	removed	83.5	8	3.03143	5.17323	0	38	0	5
Plemmirio	present	72.5	9	3.03143	5.17323	0	32	0	12
Plemmirio	present	73	9	3.03143	5.17323	0	36.5	0	19
Plemmirio	present	59.5	10	3.03143	5.17323	4.5	42.5	0	8
Plemmirio	present	63.5	6	3.03143	5.17323	0	34.5	0	2.5
Plemmirio	present	58	7	3.03143	5.17323	0	26.5	0	16
Vrsar	removed	91	10	3.038	4.48407	0	29	40	4
Vrsar	removed	107	13	3.038	4.48407	0	32	4	20
Vrsar	removed	98	9	3.038	4.48407	0	31	0	0
Vrsar	removed	75	9	3.038	4.48407	0	11	24	0
Vrsar	removed	113	10	3.038	4.48407	0	26	44	4
Vrsar	present	72	5	3.038	4.48407	0	4	0	0
Vrsar	present	50	6	3.038	4.48407	0	4	4	4
Vrsar	present	94	5	3.038	4.48407	0	0	0	0
Vrsar	present	88	7	3.038	4.48407	0	6	0	0
Vrsar	present	106	11	3.038	4.48407	0	7	22	7
